# Supplementary material for: Prevalence of heart failure and trends in its pharmacological treatment between 2000 and 2017 among very old people
Source: BMC Geriatr. 2024 Aug 24;24:701. doi: 10.1186/s12877-024-05307-4 (PMC11344298; doi:10.1186/s12877-024-05307-4)
Supplement: Supplementary file 1 — Supplementary Material 1 [file 12877_2024_5307_MOESM1_ESM.xlsx]

## Sheet: sTable 1
sTable 1a. Drug use over time for the age category 85 years.
	2000-2002 (T1)	2005-2007 (T2)	2010-2012 (T3)	2015-2017 (T4)	OR per year (95% CI)*	p value for trend*
People with heart failure, n (%)	30 (16.9)	30 (18.3)	61 (25.6)	49 (24.3)
Digitalis glycosides, n (%)	11 (36.7)	3 (10.0)	11 (18.0)	3 (6.1)	0.874 (0.806-0.949)	.001
Loop diuretics, n (%)	24 (80.0)	24 (80.0)	37 (60.7)	30 (61.2)	0.936 (0.877-0.999)	.047
MRAs, n (%)	3 (10.0)	7 (23.3)	10 (16.4)	9 (18.4)	1.016 (0.940-1.098)	.695
BBs, n (%)	8 (26.7)	17 (56.7)	34 (55.7)	33 (67.3)	1.112 (1.045-1.184)	<.001
RAS inhibitors, n (%)	6 (20.0)	16 (53.3)	40 (65.6)	41 (83.7)	1.200 (1.118-1.288)	<.001
*Corrected for sex
BBs = beta-blockers, MRAs = mineralocorticoid receptor antagonists, RAS = renin-angiotensin system.
sTable 1b. Drug use in over time for the age category 90 years.
	2000-2002 (T1)	2005-2007 (T2)	2010-2012 (T3)	2015-2017 (T4)	OR per year (95% CI)*	p value for trend*
People with heart failure, n (%)	42 (28.0)	54 (31.2)	73 (33.3)	71 (29.6)
Digitalis glycosides, n (%)	19 (45.2)	12 (22.2)	12 (16.4)	2 (2.8)	0.830 (0.772-0.892)	<.001
Loop diuretics, n (%)	35 (83.3)	41 (75.9)	55 (75.3)	21 (29.6)	0.852 (0.802-0.905)	<.001
MRAs, n (%)	7 (16.7)	9 (16.7)	11 (15.1)	5 (7.0)	0.945 (0.881-1.014)	.117
BBs, n (%)	8 (19.0)	24 (44.4)	45 (61.6)	42 (59.2)	1.120 (1.063-1.181)	<.001
RAS inhibitors, n (%)	13 (31.0)	20 (37.0)	39 (53.4)	38 (53.5)	1.077 (1.024-1.132)	.004
*Corrected for sex
BBs = beta-blockers, MRAs = mineralocorticoid receptor antagonists, RAS = renin-angiotensin system.
sTable 1c. Drug use over time for the age category ≥95 years.
	2000-2002 (T1)	2005-2007 (T2)	2010-2012 (T3)	2015-2017 (T4)	OR per year (95% CI)*	p value for trend*
People with heart failure, n (%)	33 (32.7)	49 (37.1)	97 (50.5)	65 (33.0)
Digitalis glycosides, n (%)	10 (30.3)	9 (18.4)	8 (8.2)	7 (10.8)	0.896 (0.833-0.963)	.003
Loop diuretics, n (%)	22 (66.7)	41 (83.7)	72 (74.2)	30 (46.2)	0.921 (0.868-0.976)	.006
MRAs, n (%)	5 (15.2)	8 (16.3)	6 (6.2)	5 (7.7)	0.933 (0.857-1.015)	.107
BBs, n (%)	3 (9.1)	16 (32.7)	35 (36.1)	35 (53.8)	1.141 (1.072-1.214)	<.001
RAS inhibitors, n (%)	8 (24.2)	14 (28.6)	45 (46.4)	30 (46.2)	1.086 (1.027-1.147)	.003
*Corrected for age and sex
BBs = beta-blockers, MRAs = mineralocorticoid receptor antagonists, RAS = renin-angiotensin system.

## Sheet: sTable 2
sTable 2. Multiple logistic regression analysis of factors associated with drug classes among people with heart failure.
Drug class	OR	95% confidence interval		p value
Digitalis glycosides		Lower	Upper
Age	.993	.927	1.063	.833
Female sex	1.711	.901	3.249	.101
Year of data collection	.866	.815	.921	<.001
Nursing home	1.205	.589	2.467	.609
MMSE	.990	.939	1.045	.722
Barthel's ADL-index	1.007	.934	1.085	.861
Diabetes	2.501	1.344	4.653	.004
Hypertension	.709	.377	1.332	.285
Atrial fibrillation	7.533	4.018	14.123	<.001
Depressive disorder	.607	.336	1.098	.099
Stroke or TIA	1.397	.771	2.532	.271
IHD*	.508	.277	.932	.029
Loop diuretics
Age	.996	.945	1.050	.878
Female sex	1.569	.994	2.478	.053
Year of data collection	.945	.901	.990	.018
Nursing home	1.421	.769	2.624	.262
MMSE	1.006	.962	1.052	.795
Barthel's ADL-index	.964	.901	1.031	.288
Diabetes	2.161	1.206	3.870	.010
Hypertension	.975	.579	1.642	.924
Atrial fibrillation	1.464	.932	2.300	.098
Depressive disorder	1.495	.942	2.375	.088
Stroke or TIA	.985	.602	1.612	.952
IHD*	1.436	.906	2.276	.123
MRAs
Age	.958	.896	1.024	.204
Female sex	1.319	.728	2.388	.361
Year of data collection	.970	.914	1.029	.306
Nursing home	1.093	.523	2.283	.813
MMSE	1.006	.952	1.064	.819
Barthel's ADL-index	1.024	.943	1.112	.578
Diabetes	1.164	.628	2.157	.630
Hypertension	.731	.392	1.362	.324
Atrial fibrillation	1.114	.641	1.934	.703
Depressive disorder	.494	.271	.899	.021
Stroke or TIA	.990	.539	1.818	.973
IHD*	1.558	.862	2.819	.142
BBs
Age	.938	.892	.986	.011
Female sex	1.186	.764	1.842	.447
Year of data collection	1.074	1.028	1.123	.001
Nursing home	1.169	.675	2.022	.577
MMSE	1.012	.972	1.054	.564
Barthel's ADL-index	1.063	1.003	1.127	.041
Diabetes	1.075	.662	1.746	.771
Hypertension	1.830	1.125	2.978	.015
Atrial fibrillation	1.447	.956	2.191	.081
Depressive disorder	1.333	.867	2.050	.190
Stroke or TIA	1.085	.691	1.703	.723
IHD*	2.300	1.508	3.510	<.001
RAS inhibitors
Age	.941	.895	.989	.016
Female sex	1.684	1.077	2.632	.022
Year of data collection	1.110	1.061	1.160	<.001
Nursing home	.909	.524	1.575	.733
MMSE	1.027	.985	1.070	.210
Barthel's ADL-index	1.005	.949	1.064	.857
Diabetes	1.903	1.161	3.121	.011
Hypertension	1.732	1.066	2.814	.026
Atrial fibrillation	1.892	1.248	2.868	.003
Depressive disorder	1.009	.656	1.554	.966
Stroke or TIA	.828	.525	1.307	.418
IHD*	1.388	.907	2.126	.131
ADL = Activities of daily living, BBs = beta-blockers, CI = confidence interval, IHD = ischemic heart disease, MRAs = mineralocorticoid receptor antagonists, OR = odds ratio, RAS = renin-angiotensin system. *IHD includes the diagnoses myocardial infarction and angina pectoris
